# Supplementary material for: A Low Energy–Dense Diet in the Context of a Weight-Management Program Affects Appetite Control in Overweight and Obese Women
Source: J Nutr. 2018 May 2;148(5):798–806. doi: 10.1093/jn/nxy041 (PMC6054218; doi:10.1093/jn/nxy041)
Supplement: Supplemental data [file nxy041_supp.zip]

Archive with 2 entries (2 files):
- nut264432-file001.docx
- nut264432-file002.pdf
